# Supplementary material for: Predictive breeding and marker-assisted selection for grain quality and freezing tolerance in durum wheat
Source: Front Plant Sci. 2026 Mar 10;17:1739121. doi: 10.3389/fpls.2026.1739121 (PMC13012012; doi:10.3389/fpls.2026.1739121)
Supplement: Supplementary file 7 [file Table1.xlsx]

## Sheet: Supplementary Table S1
Supplementary Table S1. Analysis of molecular variance of the 246 accessions based on a hierarchical structure
Source of Variation	DF	SS	σ	% Variation			p-value
Between Origins	1	75671.5	666.17	0.2611			<0.0001
(PCA-defined)
Among Groups within Origin (DAPC)	3	38963.1	236.47	0.0927			<0.0001
Within Individuals	241	397290	1648.51	0.6462			<0.0001
Total	245	511925	-	1	-		-
DF - degree of freedom; SS - sum of squares: σ - this parameter represents the variance in each source of variation;
- this parameter represents the genetic differentiation among the groups (population)

## Sheet: Supplementary Table S2
Supplementary Table S2. Descriptive statistics for Agronomic and Quality traits measured in 2020–2021
Trait	Year	Mean	SD	CV (%)	Range
FT (%)	2020	18.8	23.3	124	0-80
	2021	24.6	35.8	145	0-100
TKW (g)	2020	39.5	4.15	10.5	26.7-57.4
	2021	41.6	4.45	10.7	26.4-54.1
WG (%)	2020	33.2	9.19	27.67	4.02-84.0
GI	2020	83.71	22.14	26.45	17.5-100
SDS (ml)	2020	50.53	12.54	24.84	3.24-80
TW (Kg/hl)	2020	82.24	1.75	2.12	76.0-88.7
SD: standard deviation; CV: coefficient of variation; FS: Freezing tolerance; TKW: Thousand kernel weight; WG: Wet gluten; GI; Gluten index; SDS: SDS sedimentation test; TW: Test weight

## Sheet: Supplementary Table S3
Supplementary Table S3. List of genotypes used in the study with their geographical origin
Genotype	Origin	Country	Growth habit	Type	Pedigree	Breeder's Name OR Manteiner
Acadur	Southern Europe	ITA	spring	variety		Genetic Services
Achille	Southern Europe	ITA	spring	variety	L.37/05/G - 4073	SOCIETÀ PRODUTTORI SEMENTI S.p.A
Actisur	Southern Europe	FRA	spring	variety		RAGT
Agatdonskoj	Eastern Europe	RUS	winter	variety		Agricultural Research Center "Donskoy", Russia
Ajaia	Southern Europe	MEX	spring	variety		CIMMYT
Akhenaton (=AKENATON)	Southern Europe	FRA	spring	variety		Eurodur (FR)
Alemanno	Southern Europe	ITA	spring	variety	Cappelli/Duilio	Genetic Services
Aljona	Eastern Europe	RUS	winter	variety
Altar_84	Southern Europe	MEX	spring	variety	RUFF/FLAMINGO,MEX//MEXICALI-75/3/SHEARWATER	CIMMYT
Amazonka	Eastern Europe	RUS	winter	variety		Agricultural Research Center "Donskoy", Russia
Anco_marzio	Southern Europe	MEX	spring	variety	Stot//Altar84/Ald	CIMMYT
Andromeda	Eastern Europe	UKR	winter	variety		Institute of Agriculture of the Southern Region of the Ukrainian Academy of Agrarian Sciences, Ukraine
Antalis	Southern Europe	ITA	spring	variety		Limagrain
Antas	Southern Europe	ITA	spring	variety	[(Yt 54x N 10-B)By2] Tc (Yt 54 x N 10-B) TaC125 Tc3 x Ichnusa	UNIVERSITA' DEGLI STUDI DI SASSARI
Ap_110	Southern Europe	ITA	spring	advaced breeding line
Aphina	Eastern Europe	UKR	winter	variety		The plant production institute named after V.Ya. Yuriev of National Academy of Agrarian Sciences of Ukraine
Aqueduk	Eastern Europe	UKR	winter	variety		Selection and genetic Institute-National Center for seed and variety studies, Ukraine
Arcobaleno	Southern Europe	ITA	winter	variety	Chen/Altar 84	SEMILLAS BATLLE S.A.
Ardente	Southern Europe	FRA	spring	variety	Israel durum 303/preliminary77//664	SEMENCES DE PROVENCE
Ariosto	Southern Europe	ITA	spring	variety	Karim / Baio	APSOV
Artemide	Southern Europe	ITA	spring	variety		SOCIETÀ PRODUTTORI SEMENTI S.p.A
As_167	Southern Europe		spring	advaced breeding line
Aureo	Southern Europe	ITA	spring	variety	Kofa/Svevo	SOCIETÀ PRODUTTORI SEMENTI S.p.A
Auris	Southern Europe	FRA	spring	variety		Eurodur (FR)
Ayllon	Southern Europe	ESP	spring	variety		MONSANTO AGRICULTURA ESPAÑA
Babylone	Southern Europe	FRA	spring	variety		SOCIETÀ PRODUTTORI SEMENTI S.p.A
Biodur	Southern Europe	FRA	spring	variety		SE.CO.CE. SEMENCES SA (FR)
Blindur/DF38-86/3	Eastern Europe	RUS	winter	advaced breeding line
Brigante	Southern Europe	ITA	spring	variety		Genetic Services
Brindur	Southern Europe	FRA	spring	variety	CROSBY/623//EDMORE	Groupement Agricole Essonnois (FR)
Bronte	Southern Europe	ITA	spring	variety	Berillo/Latino	CREA
Burshtyn	Eastern Europe	UKR	winter	variety		Selection and genetic Institute-National Center for seed and variety studies, Ukraine
Byblos	Southern Europe		spring	variety		Limagrain Europe (FR)
Ca142_31	Southern Europe	ITA	spring	advaced breeding line
Ca142_34	Southern Europe	ITA	spring	advaced breeding line
Ca142_39	Southern Europe	ITA	spring	advaced breeding line
Calò	Southern Europe	ITA	spring	variety	Arcobaleno/Simeto	SIS
Cantico	Southern Europe	ITA	spring	variety		SIS
Carato	Southern Europe	ITA	spring	variety		SIS
Catasta	Southern Europe	ITA	spring	variety		SIS
Catervo	Southern Europe	ITA	spring	variety	Platani/Colosseo	SIS
Ceedur	Southern Europe	FRA	spring	variety		GAE Recherche SA (FR)/APSOV
Cesare	Southern Europe	ITA	spring	variety	IRIDE/OROBEL	MALIANI CESARE
Chandur	Southern Europe	FRA	spring	variety	2587 - 87/Leeds	Groupement Agricole Essonnois (FR)
Chistera	Southern Europe	FRA	spring	variety		Syngenta Seeds SAS (FR)
Claudio	Southern Europe	ITA	spring	variety	Sel.Cimmyt35/durango//is1938/GRAZIA	SIS
Cleto	Southern Europe	ITA	spring	variety		SOCIETÀ PRODUTTORI SEMENTI S.p.A
Coffa	Southern Europe	ITA	spring	variety		SIS
Colarco	Southern Europe	ITA	spring	variety		SIS
Coleno	Southern Europe	ITA	spring	variety		SIS
Colombo	Southern Europe	ITA	spring	variety	Biensur/Nefer	APSOV
Colosseo	Southern Europe	ITA	spring	variety	Mutante Mexa x Creso	SIS
Condur	Eastern Europe	ROM	winter	variety		INCDA Fundulea
Corallo	Southern Europe	ITA	spring	variety		SOCIETÀ PRODUTTORI SEMENTI S.p.A
Cordon =(Kordon)	Eastern Europe	RUS	winter	variety		P.P. Lukyanenko National Grain Centre, Russia
Core	Southern Europe	ITA	spring	variety	Platani /Gianni	SIS
Corpur	Southern Europe	FRA	spring	variety		RAGT
Cortez	Southern Europe	USA	spring	variety	(S)Male_Sterile_Facilitated_Recurrent_Selection_Population-TURBO-ALPHA-POP-86-CHA	WIERSUM PLANTBREEDING B.V.
Credit	Southern Europe	ITA	spring	variety	Simeto/Arcobaleno//Simeto	SIS
Creso	Southern Europe	ITA	spring	variety	CpB 144/(Yt54-N10-B)//Cp///Tc	SOCIETÀ PRODUTTORI SEMENTI S.p.A
Cristall2 (=Kristall 2)	Eastern Europe	RUS	winter	variety		P.P. Lukyanenko National Grain Centre, Russia
Cuspide	Southern Europe	ITA	spring	variety	FD061/FD190	SOCIETÀ PRODUTTORI SEMENTI S.p.A
Dario	Southern Europe	ITA	spring	variety		SOCIETÀ PRODUTTORI SEMENTI S.p.A
Daurur	Southern Europe	FRA	spring	variety		RAGT
DF-00091-14-002	Eastern Europe	RUS	winter	advaced breeding line
DF-01058-1-101	Eastern Europe	ITA	spring	advaced breeding line
DF-104/85	Eastern Europe	RUS	winter	advaced breeding line		Competitive Variety Trial Nursery in P.P. Lukyanenko National Grain Centre, Russia
Diamante	Southern Europe	ITA	spring	variety		SOCIETÀ PRODUTTORI SEMENTI S.p.A
Diona	Eastern Europe	RUS	winter	variety		Agricultural Research Center "Donskoy", Russia
Dneprjana	Eastern Europe	UKR	winter	variety
Dobrjana	Eastern Europe	UKR	winter	variety
Don_matteo	Southern Europe	ITA	spring	variety		CGS SEMENTI
Don_riccardo	Southern Europe	ESP	spring	variety		AGROVEGETAL, S.A.
Donchanka	Eastern Europe	RUS	winter	variety		Agricultural Research Center "Donskoy", Russia
Dorato	Southern Europe	ITA	spring	variety	FZ512 / IDSN - 18 168	SOCIETÀ PRODUTTORI SEMENTI S.p.A
Duilio	Southern Europe	ITA	spring	variety	Cappelli//Anhinga/Flamingo	SIS
Durfort	Southern Europe	FRA	spring	variety		Verneuil Recherche SA (FR)
Dylan	Southern Europe	ITA	spring	variety	Neodur/Ulisse	CONASE
Eirena	Eastern Europe	RUS	winter	variety		Agricultural Research Center "Donskoy", Russia
Elidur	Eastern Europe	ROM	winter	variety
Emilio_lepido	Southern Europe	ITA	spring	variety	OROBEL//ARCOBALENO/SVEVO	SIS
Ercole	Southern Europe	ITA	spring	variety		MOSCONI CESARE E GIORGIO
Farah	Southern Europe	ITA	spring	variety		CGS SEMENTI
Floridou	Southern Europe	FRA	spring	variety		Florimond Desprez
Fuego	Southern Europe	ITA	spring	variety		SOCIETÀ PRODUTTORI SEMENTI S.p.A
Furio_camillo	Southern Europe	ITA	spring	variety	Iride/Claudio	SIS
Gc_474	Southern Europe	ITA	spring	advaced breeding line
Gennaro	Southern Europe	ITA	spring	variety		SOCIETÀ PRODUTTORI SEMENTI S.p.A
Ghibli	Southern Europe	ITA	spring	variety	Ofanto/Tavoliere// Primadur	CREA
Gibraltar	Southern Europe	ITA	spring	variety		SOCIETÀ PRODUTTORI SEMENTI S.p.A
Giulio	Southern Europe	ITA	spring	variety	Duilio/Normanno	SIS
Giusto	Southern Europe	ITA	spring	variety		CONASE
Gk_julidur	Southern Europe	HUN	spring	variety		Gabonakutato
Glocodur	Southern Europe	FRA	spring	variety
Gp_398	Southern Europe	ITA	spring	advaced breeding line
Gp_414	Southern Europe	ITA	spring	advaced breeding line
Grazia	Southern Europe	ITA	spring	variety	LEEDS(M-6800127)/VALSELVA	MALIANI GENETICA
Gsd_17	Southern Europe	ITA	spring	advaced breeding line		Genetic Services
Gsd_236n	Southern Europe	ITA	spring	advaced breeding line		Genetic Services
Gsd_25	Southern Europe	ITA	spring	advaced breeding line		Genetic Services
Gsd_352n	Southern Europe	ITA	spring	advaced breeding line		Genetic Services
Gsd_360n	Southern Europe	ITA	spring	advaced breeding line		Genetic Services
Gsd_6	Southern Europe	ITA	spring	advaced breeding line		Genetic Services
Gsd_68	Southern Europe	ITA	spring	advaced breeding line		Genetic Services
Hator	Southern Europe	ESP	spring	variety
Hispasano	Southern Europe	ESP	spring	variety		INIA/IRTA/IFAPA/ITA
Homer	Southern Europe	ITA	spring	variety		APSOV/CONASE
Idefix	Southern Europe	ITA	spring	variety	Dakter/Gibraltar	SOCIETÀ PRODUTTORI SEMENTI S.p.A
Iride	Southern Europe	ITA	spring	variety	Altar 84/Ionio	SOCIETÀ PRODUTTORI SEMENTI S.p.A
Isildur	Southern Europe	FRA	spring	variety	Nefer/acalou//ga7-b14	RAGT
Ismur	Southern Europe	FRA	spring	variety		RAGT
Isola	Southern Europe	ITA	spring	variety	Rusticano/Platani	F.LLI Menzo
Jojau	Southern Europe	FRA	spring	variety
Justidur	Southern Europe	FRA	spring	variety		Serasem (FR)
Kermen	Eastern Europe	RUS	winter	variety		Kalmykia Research Agricultural Institute named after M.B. Narmaev, a branch of the “Pre-Kaspy Agricultural Federal Research Center RAS” (KRAI, a branch of the PkAFRC RAS) and the FSBSI “National Center of grain named after P.P. Lukyanenko”,
Kharkovskaya32	Eastern Europe	UKR	winter	variety
Kiko_nick	Southern Europe	ITA	spring	variety		SOCIETÀ PRODUTTORI SEMENTI S.p.A
Kiprida	Eastern Europe	RUS	winter	variety		Agricultural Research Center "Donskoy", Russia
Kofa	Southern Europe	USA	spring	variety	(S)Male_Sterile_Facilitated_Recurrent_Selection_Population-DICOCCUM-ALPHA-POP-85-S-1	Desert durum
Kombo	Southern Europe	ITA	spring	variety		Südwestdeutsche Saatzucht GmbH & Co. KG
Kontinent	Eastern Europe	UKR	winter	variety
Koshelevskaja	Eastern Europe	RUS	winter	variety		"Volzhsky Posad", Russia
Kristella	Eastern Europe	RUS	winter	variety		Agricultural Research Center "Donskoy", Russia
Krucha	Eastern Europe	RUS	winter	variety		P.P. Lukyanenko National Grain Centre, Russia
Krupinka	Eastern Europe	RUS	winter	variety		P.P. Lukyanenko National Grain Centre, Russia
Kurant	Eastern Europe	RUS	winter	variety		Agricultural Research Center "Donskoy", Russia
L2518_villosa	Southern Europe	ITA	spring	advaced breeding line		CREA
L2542	Southern Europe	ITA	spring	advaced breeding line		CREA
L2574	Southern Europe	ITA	spring	advaced breeding line		CREA
L2578_glabra	Southern Europe	ITA	spring	advaced breeding line		CREA
L2842	Southern Europe	ITA	spring	advaced breeding line		CREA
L2870_villosa	Southern Europe	ITA	spring	advaced breeding line		CREA
Lancia	Southern Europe	ITA	spring	variety		SOCIETÀ PRODUTTORI SEMENTI S.p.A
Lasca	Eastern Europe	RUS	winter	variety		P.P. Lukyanenko National Grain Centre, Russia
Latinur	Southern Europe	FRA	spring	variety		RAGT
Lazurit	Eastern Europe	RUS	winter	variety		Agricultural Research Center "Donskoy", Russia
Learco	Southern Europe	ITA	spring	variety		SOCIETÀ PRODUTTORI SEMENTI S.p.A
Leukurum21	Eastern Europe	RUS	winter	variety		P.P. Lukyanenko National Grain Centre, Russia
Levante	Southern Europe	ITA	spring	variety		G80/Piceno//Ionio
Maciste	Southern Europe	ITA	spring	variety		SOCIETÀ PRODUTTORI SEMENTI S.p.A
Maesta	Southern Europe	ITA	spring	variety		SOCIETÀ PRODUTTORI SEMENTI S.p.A
Maestrale	Southern Europe	ITA	spring	variety	Iride/Svevo	SOCIETÀ PRODUTTORI SEMENTI S.p.A
Makar	Eastern Europe	UKR	winter	variety		Panchenko Ivan Arkhypovych, Cherednychenko Viktor Mykolaiovych, Chernobab Raisa Andriivna, Suvorova Kateryna IUriivna, Schypak Henadii Vasyl`ovych,
Makit	Southern Europe	ITA	spring	variety		R.V. Venturoli
Marco_aurelio	Southern Europe	ITA	spring	variety	OROBEL//ARCOBALENO/SVEVO	SIS
Mario	Southern Europe	ITA	spring	variety		SOCIETÀ PRODUTTORI SEMENTI S.p.A
Martondur1	Eastern Europe	HUN	winter	variety		Martonvastar (MV) Research Centre
Massimo_meridio	Southern Europe	ITA	spring	variety	OROBEL//ARCOBALENO/SVEVO	SIS
Mexicali_75	Southern Europe	MEX	spring	variety	GERARDO-VZ-469/3/JORI(SIB)//ND-61-130/LEEDS	CIMMYT
Mg54	Southern Europe	ITA	spring	advaced breeding line		CREA
Minosse	Southern Europe	ITA	spring	variety	San Carlo / DL	SOCIETÀ PRODUTTORI SEMENTI S.p.A
Mohawk	Southern Europe	USA	spring	variety		Desert durum
Monastir	Southern Europe	ITA	spring	variety		RAGT
Murano	Southern Europe	FRA	spring	variety		Syngenta Seeds SAS (FR)
MVMakaroni	Eastern Europe	HUN	winter	variety		Martonvastar (MV) Research Centre
MVPENNEDUR	Eastern Europe	HUN	winter	variety	GKD-75/AISBERG//GK-BETADUR	Martonvastar (MV) Research Centre
MVTD12-97	Eastern Europe	RUS	winter	variety		Competitive Variety Trial Nursery in P.P. Lukyanenko National Grain Centre, Russia
MVTD12-99	Eastern Europe	RUS	winter	variety		Competitive Variety Trial Nursery in P.P. Lukyanenko National Grain Centre, Russia
MVTD15-98	Eastern Europe	RUS	winter	variety		Competitive Variety Trial Nursery in P.P. Lukyanenko National Grain Centre, Russia
Nadif	Southern Europe	ITA	spring	variety		CREA
Natal	Southern Europe	ITA	spring	variety		CREA
Nautilur	Southern Europe	FRA	spring	variety		RAGT
Nazareno	Southern Europe	ITA	spring	variety		CGS SEMENTI
Negriduro	Southern Europe	GRC	spring	variety		SEMILLAS BATLLE, S.A
Normanno	Southern Europe	ITA	spring	variety	Simeto/F22//L35	SOCIETÀ PRODUTTORI SEMENTI S.p.A
Obelix	Southern Europe	ITA	spring	variety		SOCIETÀ PRODUTTORI SEMENTI S.p.A
Ocotillo	Southern Europe	USA	spring	variety		Desert durum
Odari	Eastern Europe	RUS	winter	variety		P.P. Lukyanenko National Grain Centre, Russia
Odisseo	Southern Europe	ITA	spring	variety	Svevo /le24	SOCIETÀ PRODUTTORI SEMENTI S.p.A
Ofanto	Southern Europe	ITA	spring	variety	ADAMELLO/APPULO	CREA
Olimpo	Southern Europe	ITA	spring	variety		Pioneer
Oniks	Eastern Europe	RUS	winter	variety		Agricultural Research Center "Donskoy", Russia
Opera	Southern Europe	ITA	spring	variety	Duilio/line CIMMYT	F.LLI Menzo
Orizzonte	Southern Europe	ITA	spring	variety	Rusticano/Simeto	F.LLI Menzo
Orjaune	Southern Europe	FRA	spring	variety	miradur/idyn81-04	Syngenta Seeds SAS (FR)
Orobel	Southern Europe	ITA	spring	variety	Composite I.N.R.A.	SIS
Ovidio	Southern Europe	ITA	spring	variety	SVEVO/CLAUDIO	SIS
P22D84	Southern Europe	ITA	spring	variety		Pioneer
Paleotto	Southern Europe	ITA	spring	variety		SOCIETÀ PRODUTTORI SEMENTI S.p.A
Pandur	Eastern Europe	ROM	winter	variety		NCDA Fundulea
Paprika	Southern Europe	ITA	spring	variety		SERASEM
Perlinaodesskaja	Eastern Europe	UKR	winter	variety
Pietrafitta	Southern Europe	ITA	spring	variety	Grazia/ Isa	Genetic Services
Pigreco	Southern Europe	ITA	spring	variety		SOCIETÀ PRODUTTORI SEMENTI S.p.A
PR22D78	Southern Europe	ITA	spring	variety		Pioneer
Preco	Southern Europe	ITA	spring	variety	Edmore/WPB881//selcted_line_3	Pioneer
Prikumchanka	Eastern Europe	RUS	winter	variety
Quadrato	Southern Europe	ITA	spring	variety	CRESO/TRINAKRIA	Genetic Services
Ramirez	Southern Europe	FRA	spring	variety		RAGT
Reale	Southern Europe	ITA	spring	variety		SOCIETÀ PRODUTTORI SEMENTI S.p.A
Redidenari	Southern Europe	ITA	spring	variety		SOCIETÀ PRODUTTORI SEMENTI S.p.A
Rodur	Eastern Europe	ROM	winter	variety
Rosadur	Southern Europe	AUT	spring	variety		Saatzucht Donau Ges.m.b.H. & CoKG
Sachem	Southern Europe	FRA	spring	variety
Sant_agata	Southern Europe	ITA	spring	variety	ADAMELLO/SIMETO	CREA
Saragolla	Southern Europe	ITA	spring	variety	Iride/Line_SPB_0114	SOCIETÀ PRODUTTORI SEMENTI S.p.A
Secolo	Southern Europe	ITA	spring	variety		SOCIETÀ PRODUTTORI SEMENTI S.p.A
Severo	Southern Europe	ITA	spring	variety		SIS
Sfinge	Southern Europe	ITA	spring	variety	Ofanto/Tavoliere//Doro	CREA
Shulyndinka	Eastern Europe	UKR	winter	variety		Plant Production Institute named after V.Ya. Yuriev NAAS, Ukraine
Signora (=Siniora)	Eastern Europe	RUS	winter	variety		P.P. Lukyanenko National Grain Centre, Russia
Simar	Southern Europe	ITA	spring	variety		SIS
Simeto	Southern Europe	ITA	spring	variety	CAPEITI-8/VALNOVA	SIS
Sorrento	Southern Europe	ITA	spring	variety		Pioneer
Sp_278	Southern Europe	ITA	spring	advaced breeding line
Spartaco	Southern Europe	ITA	spring	variety	FD001/FD190	SOCIETÀ PRODUTTORI SEMENTI S.p.A
Sq_289	Southern Europe	ITA	spring	advaced breeding line
Sv_364	Southern Europe	ITA	spring	advaced breeding line
Sv_376	Southern Europe	ITA	spring	advaced breeding line
Svevo	Southern Europe	ITA	spring	variety	CIMMYT's Selection/Zenit	SOCIETÀ PRODUTTORI SEMENTI S.p.A
Sy_carma	Southern Europe	FRA	spring	variety		SOCIETÀ PRODUTTORI SEMENTI S.p.A
Sy_experto	Southern Europe	ITA	spring	variety		SOCIETÀ PRODUTTORI SEMENTI S.p.A
Sy_lido	Southern Europe	ITA	spring	variety		SOCIETÀ PRODUTTORI SEMENTI S.p.A
Sy_texto	Southern Europe	ITA	spring	variety		SOCIETÀ PRODUTTORI SEMENTI S.p.A
Sy_banco	Southern Europe	FRA	spring	variety		SOCIETÀ PRODUTTORI SEMENTI S.p.A
Sy_cisco	Southern Europe	ITA	spring	variety		SOCIETÀ PRODUTTORI SEMENTI S.p.A
T_sp6	Southern Europe	ITA	spring	advaced breeding line
Tanit	Southern Europe	ITA	spring	variety
Teya	Eastern Europe	RUS	winter	variety		Agricultural Research Center "Donskoy", Russia
Tirex	Southern Europe	ITA	spring	variety	Svevo/Nefer	APSOV
Tito_flavio	Southern Europe	ITA	spring	variety	Joyau/Meridiano	SIS
Tiziana	Southern Europe	ITA	spring	variety	Peleo/Neodur	CONASE
Tocco	Southern Europe	ITA	spring	variety		SOCIETÀ PRODUTTORI SEMENTI S.p.A
Torrese	Southern Europe	ITA	spring	variety		Gea Alimentare Srl
Tripudio	Southern Europe	ITA	spring	variety		R.V. Venturoli
Ulisse	Southern Europe	ITA	spring	variety		ENEA
Unia	Eastern Europe	RUS	winter	variety		P.P. Lukyanenko National Grain Centre, Russia
Uslada	Eastern Europe	RUS	winter	variety		Agricultural Research Center "Donskoy", Russia
Vespucci	Southern Europe	ITA	spring	variety	94D268/Baliduro	APSOV
Villemur	Southern Europe	FRA	spring	variety	AGATHE/CRESO//DURELLE
Volare	Southern Europe	ITA	spring	variety		Genetic Services
Wintergold	Southern Europe	GER	spring	variety
Yagut	Eastern Europe	AZE	winter	variety
Yahont(760/10)	Eastern Europe	RUS	winter	variety		Agricultural Research Center "Donskoy", Russia
Yantarina	Eastern Europe	RUS	winter	variety		Agricultural Research Center "Donskoy", Russia
Yelodur	Southern Europe	FRA	spring	variety
Yubiljarka(330/10)	Eastern Europe	RUS	winter	variety		Agricultural Research Center "Donskoy", Russia
Zhivitsa	Eastern Europe	RUS	winter	variety		Prikumskaya OSS, Russia
Zolotko	Eastern Europe	RUS	winter	variety		P.P. Lukyanenko National Grain Centre, Russia
ZolotoDona	Eastern Europe	RUS	winter	variety		Agricultural Research Center "Donskoy", Russia
21545t	Eastern Europe	RUS	winter	advaced breeding line		Competitive Variety Trial Nursery in P.P. Lukyanenko National Grain Centre, Russia
3561h28	Eastern Europe	RUS	winter	advaced breeding line		Competitive Variety Trial Nursery in P.P. Lukyanenko National Grain Centre, Russia
3591h96	Eastern Europe	RUS	winter	advaced breeding line		Competitive Variety Trial Nursery in P.P. Lukyanenko National Grain Centre, Russia
3622h46	Eastern Europe	RUS	winter	advaced breeding line		Competitive Variety Trial Nursery in P.P. Lukyanenko National Grain Centre, Russia
3796h33	Eastern Europe	RUS	winter	advaced breeding line		Competitive Variety Trial Nursery in P.P. Lukyanenko National Grain Centre, Russia
533/14	Eastern Europe	RUS	winter	advaced breeding line		Competitive Variety Trial Nursery in P.P. Lukyanenko National Grain Centre, Russia
589/13	Eastern Europe	RUS	winter	advaced breeding line		Competitive Variety Trial Nursery in P.P. Lukyanenko National Grain Centre, Russia
655/13	Eastern Europe	RUS	winter	advaced breeding line		Competitive Variety Trial Nursery in P.P. Lukyanenko National Grain Centre, Russia
737/11	Eastern Europe	RUS	winter	advaced breeding line		Competitive Variety Trial Nursery in P.P. Lukyanenko National Grain Centre, Russia
796/11	Eastern Europe	RUS	winter	advaced breeding line		Competitive Variety Trial Nursery in P.P. Lukyanenko National Grain Centre, Russia

## Sheet: Supplementary Table S4
Supplementary Table S4. List of 40 best parents selected using parental selection approach. In red the genotypes
N.	Variety
1	AKHENATON
2	AMAZONKA
3	ANDROMEDA
4	APHINA
5	ARDENTE
6	BRIGANTE
7	CARATO
8	SY LIDO
9	CHISTERA
10	CLAUDIO
11	COLARCO
12	COLOSSEO
13	CORDON
14	CORTEZ
15	CRISTALL2
16	CRISTELLA
17	DF_01058_1_101
18	DNEPRJANA
19	EIRENA
20	ELIDUR
21	FLORIDOU
22	FUEGO
23	GIUSTO
24	GK_JULIDUR
25	KHARKOVSKAYA32
26	KOSHELEVSKAJA
27	LASCA
28	MVMAKARONI
29	MVPENNEDUR
30	OBELIX
31	OLIMPO
32	ONIKS
33	SINIORA
34	TANIT
35	TORRESE
36	TRIPUDIO
37	YAGUT
38	YAHONT76010
39	YANTARINA
40	YELODUR

## Sheet: Supplementary Table S5
Supplementary Table S5. Results of KASP marker screening and electrophoretic profiling of seed storage proteins in plant lines derived from three backcross generations (BC2F2)
Cross ID	Parental name	Plant number (DNA\Assay)	Gen	Glu-B1 CC=strong Gluten; GG=weak Gluten		S1862541 GG=susceptible; CC=resistent		RAC875_c101391_521 CC=susceptible; TT=resistent		BC2F3 Plants survived at –12 °C (%)	F₄ Selected lines
10	OLIMPO/SINORA//OLIMPO	10_20_3_1	BC2F2	C:C	strong gluten	C:G	hetero	C:T	hetero	0
10	OLIMPO/SINORA//OLIMPO	10_20_3_2	BC2F2	C:C	strong gluten	C:G	hetero	C:T	hetero	0
10	OLIMPO/SINORA//OLIMPO	10_20_3_3	BC2F2	C:C	strong gluten	C:G	hetero	C:T	hetero	0
10	OLIMPO/SINORA//OLIMPO	10_20_3_4	BC2F2	C:C	strong gluten	C:C	resistent	T:T	resistent	26.8
10	OLIMPO/SINORA//OLIMPO	10_20_3_5	BC2F2	C:C	strong gluten	C:C	resistent	T:T	resistent	35.6
10	OLIMPO/SINORA//OLIMPO	10_20_3_6	BC2F2	C:C	strong gluten	C:G	hetero	C:T	hetero	0
10	OLIMPO/SINORA//OLIMPO	10_20_3_8	BC2F2	C:C	strong gluten	C:G	hetero	C:T	hetero	0
10	OLIMPO/SINORA//OLIMPO	10_20_3_9	BC2F2	C:C	strong gluten	C:G	hetero	C:T	hetero	0
10	OLIMPO/SINORA//OLIMPO	10_20_3_10	BC2F2	C:C	strong gluten	G:G	susceptible	C:C	susceptible	0
10	OLIMPO/SINORA//OLIMPO	10_20_3_11	BC2F2	C:C	strong gluten	C:G	hetero	C:T	hetero	0
10	OLIMPO/SINORA//OLIMPO	10_20_3_12	BC2F2	C:C	strong gluten	G:G	susceptible	C:C	susceptible	0
10	OLIMPO/SINORA//OLIMPO	10_20_3_13	BC2F2	C:C	strong gluten	G:G	susceptible	C:C	susceptible	0
10	OLIMPO/SINORA//OLIMPO	10_20_3_14	BC2F2	C:C	strong gluten	C:C	resistent	T:T	resistent	31.5
10	OLIMPO/SINORA//OLIMPO	10_20_3_16	BC2F2	C:C	strong gluten	G:G	susceptible	C:C	susceptible	0
10	OLIMPO/SINORA//OLIMPO	10_51_1_1	BC2F2	C:C	strong gluten	C:G	hetero	C:T	hetero	53.3
10	OLIMPO/SINORA//OLIMPO	10_51_1_2	BC2F2	C:C	strong gluten	n.a.	n.a.	C:C	susceptible	0
10	OLIMPO/SINORA//OLIMPO	10_51_1_3	BC2F2	C:C	strong gluten	C:C	resistent	T:T	resistent	100	x
10	OLIMPO/SINORA//OLIMPO	10_51_1_4	BC2F2	C:C	strong gluten	C:C	resistent	T:T	resistent	0
10	OLIMPO/SINORA//OLIMPO	10_51_1_5	BC2F2	C:C	strong gluten	G:G	susceptible	C:C	susceptible	26.7
10	OLIMPO/SINORA//OLIMPO	10_51_1_6	BC2F2	C:C	strong gluten	G:G	susceptible	C:C	susceptible	0
10	OLIMPO/SINORA//OLIMPO	10_51_1_8	BC2F2	C:C	strong gluten	C:C	resistent	T:T	resistent	100	x
10	OLIMPO/SINORA//OLIMPO	10_51_1_9	BC2F2	C:C	strong gluten	C:G	hetero	C:T	hetero	0
10	OLIMPO/SINORA//OLIMPO	10_51_1_10	BC2F2	C:C	strong gluten	C:G	hetero	C:T	hetero	76.9	x
10	OLIMPO/SINORA//OLIMPO	10_51_1_11	BC2F2	C:C	strong gluten	C:G	hetero	C:T	hetero	33.3
10	OLIMPO/SINORA//OLIMPO	10_51_1_13	BC2F2	C:C	strong gluten	C:G	hetero	C:T	hetero	0
10	OLIMPO/SINORA//OLIMPO	10_51_1_14	BC2F2	C:C	strong gluten	C:G	hetero	C:T	hetero	0
10	OLIMPO/SINORA//OLIMPO	10_51_1_15	BC2F2	C:C	strong gluten	G:G	susceptible	C:C	susceptible	40
10	OLIMPO/SINORA//OLIMPO	10_51_1_16	BC2F2	C:C	strong gluten	C:C	resistent	T:T	resistent	90	x
10	OLIMPO/SINORA//OLIMPO	10_52_1_1	BC2F2	C:C	strong gluten	C:C	resistent	T:T	resistent	0
10	OLIMPO/SINORA//OLIMPO	10_52_1_2	BC2F2	C:C	strong gluten	C:C	resistent	T:T	resistent	100	x
10	OLIMPO/SINORA//OLIMPO	10_52_1_3	BC2F2	C:C	strong gluten	C:C	resistent	T:T	resistent	76.9	x
10	OLIMPO/SINORA//OLIMPO	10_52_1_4	BC2F2	C:C	strong gluten	C:C	resistent	T:T	resistent	80	x
10	OLIMPO/SINORA//OLIMPO	10_52_1_5	BC2F2	C:C	strong gluten	C:C	resistent	T:T	resistent	50
10	OLIMPO/SINORA//OLIMPO	10_52_1_6	BC2F2	C:C	strong gluten	C:C	resistent	T:T	resistent	75	x
10	OLIMPO/SINORA//OLIMPO	10_52_1_7	BC2F2	C:C	strong gluten	C:C	resistent	T:T	resistent	0
10	OLIMPO/SINORA//OLIMPO	10_52_1_8	BC2F2	C:C	strong gluten	C:C	resistent	T:T	resistent	81.8	x
10	OLIMPO/SINORA//OLIMPO	10_52_1_9	BC2F2	C:C	strong gluten	C:C	resistent	T:T	resistent	87.5	x
10	OLIMPO/SINORA//OLIMPO	10_52_1_10	BC2F2	C:C	strong gluten	C:C	resistent	T:T	resistent	92.9	x
10	OLIMPO/SINORA//OLIMPO	10_52_1_11	BC2F2	C:C	strong gluten	C:C	resistent	T:T	resistent	100	x
10	OLIMPO/SINORA//OLIMPO	10_52_1_12	BC2F2	C:C	strong gluten	C:C	resistent	T:T	resistent	63.6	x
10	OLIMPO/SINORA//OLIMPO	10_52_1_13	BC2F2	C:C	strong gluten	C:C	resistent	T:T	resistent	75	x
10	OLIMPO/SINORA//OLIMPO	10_52_1_14	BC2F2	C:C	strong gluten	C:C	resistent	T:T	resistent	70	x
10	OLIMPO/SINORA//OLIMPO	10_52_1_15	BC2F2	C:C	strong gluten	C:C	resistent	T:T	resistent	83.3	x
10	OLIMPO/SINORA//OLIMPO	10_52_1_16	BC2F2	C:C	strong gluten	C:C	resistent	T:T	resistent	100	x
10	OLIMPO/SINORA//OLIMPO	10_52_3_1	BC2F2	C:C	strong gluten	C:G	hetero	C:T	hetero	0
10	OLIMPO/SINORA//OLIMPO	10_52_3_2	BC2F2	C:C	strong gluten	G:G	susceptible	C:C	susceptible	0
10	OLIMPO/SINORA//OLIMPO	10_52_3_3	BC2F2	C:C	strong gluten	C:G	hetero	C:T	hetero	0
10	OLIMPO/SINORA//OLIMPO	10_52_3_4	BC2F2	C:C	strong gluten	C:C	resistent	T:T	resistent	47	x
10	OLIMPO/SINORA//OLIMPO	10_52_3_5	BC2F2	C:C	strong gluten	C:G	hetero	C:T	hetero	0
10	OLIMPO/SINORA//OLIMPO	10_52_3_6	BC2F2	C:C	strong gluten	C:G	hetero	C:T	hetero	0
10	OLIMPO/SINORA//OLIMPO	10_52_3_7	BC2F2	C:C	strong gluten	G:G	susceptible	C:C	susceptible	0
10	OLIMPO/SINORA//OLIMPO	10_52_3_9	BC2F2	C:C	strong gluten	C:C	resistent	T:T	resistent	51.3	x
10	OLIMPO/SINORA//OLIMPO	10_52_3_10	BC2F2	C:C	strong gluten	C:G	hetero	C:T	hetero	0
10	OLIMPO/SINORA//OLIMPO	10_52_3_11	BC2F2	C:C	strong gluten	C:G	hetero	C:T	hetero	0
10	OLIMPO/SINORA//OLIMPO	10_52_3_12	BC2F2	C:C	strong gluten	C:G	hetero	C:T	hetero	0
10	OLIMPO/SINORA//OLIMPO	10_52_3_13	BC2F2	C:C	strong gluten	C:G	hetero	C:T	hetero	0
10	OLIMPO/SINORA//OLIMPO	10_52_3_14	BC2F2	C:C	strong gluten	C:G	hetero	C:T	hetero	0
10	OLIMPO/SINORA//OLIMPO	10_52_3_15	BC2F2	C:C	strong gluten	C:G	hetero	C:T	hetero	0
10	OLIMPO/SINORA//OLIMPO	10_52_3_16	BC2F2	C:C	strong gluten	C:C	resistent	T:T	resistent	38.4	x
11	YANTARIA/OBELIX//OBELIX	11_27_1_1	BC2F2	C:C	strong gluten	C:C	resistent	T:T	resistent	47.9	x
11	YANTARIA/OBELIX//OBELIX	11_27_1_2	BC2F2	C:C	strong gluten	G:G	susceptible	C:C	susceptible	n.a.
11	YANTARIA/OBELIX//OBELIX	11_27_1_3	BC2F2	C:C	strong gluten	G:G	susceptible	C:C	susceptible	n.a.
11	YANTARIA/OBELIX//OBELIX	11_27_1_4	BC2F2	C:C	strong gluten	G:G	susceptible	C:C	susceptible	n.a.
11	YANTARIA/OBELIX//OBELIX	11_27_1_5	BC2F2	C:C	strong gluten	G:G	susceptible	C:C	susceptible	n.a.
11	YANTARIA/OBELIX//OBELIX	11_27_1_7	BC2F2	C:C	strong gluten	C:G	hetero	C:T	hetero	n.a.
11	YANTARIA/OBELIX//OBELIX	11_27_1_8	BC2F2	C:C	strong gluten	C:C	resistent	T:T	resistent	n.a.
11	YANTARIA/OBELIX//OBELIX	11_27_1_10	BC2F2	C:C	strong gluten	G:G	susceptible	C:C	susceptible	n.a.
11	YANTARIA/OBELIX//OBELIX	11_27_1_12	BC2F2	C:C	strong gluten	C:C	resistent	T:T	resistent	n.a.
11	YANTARIA/OBELIX//OBELIX	11_27_1_13	BC2F2	C:C	strong gluten	G:G	susceptible	C:C	susceptible	n.a.
11	YANTARIA/OBELIX//OBELIX	11_27_1_14	BC2F2	C:C	strong gluten	C:G	hetero	C:T	hetero	n.a.
11	YANTARIA/OBELIX//OBELIX	11_27_1_15	BC2F2	C:C	strong gluten	C:G	hetero	C:T	hetero	n.a.
11	YANTARIA/OBELIX//OBELIX	11_27_1_16	BC2F2	C:C	strong gluten	C:G	hetero	C:T	hetero	n.a.
11	YANTARIA/OBELIX//OBELIX	11_27_2_1	BC2F2	C:C	strong gluten	C:C	resistent	T:T	resistent	n.a.
11	YANTARIA/OBELIX//OBELIX	11_27_2_2	BC2F2	C:C	strong gluten	C:G	hetero	C:T	hetero	n.a.
11	YANTARIA/OBELIX//OBELIX	11_27_2_3	BC2F2	C:C	strong gluten	C:G	hetero	C:T	hetero	n.a.
11	YANTARIA/OBELIX//OBELIX	11_27_2_4	BC2F2	C:C	strong gluten	C:C	resistent	T:T	resistent	n.a.
11	YANTARIA/OBELIX//OBELIX	11_27_2_5	BC2F2	C:C	strong gluten	G:G	susceptible	C:C	susceptible	n.a.
11	YANTARIA/OBELIX//OBELIX	11_27_2_6	BC2F2	C:C	strong gluten	C:C	resistent	T:T	resistent	n.a.
11	YANTARIA/OBELIX//OBELIX	11_27_2_7	BC2F2	C:C	strong gluten	C:G	hetero	C:T	hetero	n.a.
11	YANTARIA/OBELIX//OBELIX	11_27_2_8	BC2F2	C:C	strong gluten	C:G	hetero	C:T	hetero	n.a.
11	YANTARIA/OBELIX//OBELIX	11_27_2_9	BC2F2	C:C	strong gluten	C:G	hetero	C:T	hetero	n.a.
11	YANTARIA/OBELIX//OBELIX	11_27_2_10	BC2F2	C:C	strong gluten	C:G	hetero	C:T	hetero	n.a.
11	YANTARIA/OBELIX//OBELIX	11_27_2_12	BC2F2	C:C	strong gluten	C:C	resistent	T:T	resistent	n.a.
11	YANTARIA/OBELIX//OBELIX	11_27_2_14	BC2F2	C:C	strong gluten	C:G	hetero	C:T	hetero	n.a.
11	YANTARIA/OBELIX//OBELIX	11_27_2_15	BC2F2	C:C	strong gluten	G:G	susceptible	C:C	susceptible	n.a.
11	YANTARIA/OBELIX//OBELIX	11_27_2_16	BC2F2	C:C	strong gluten	C:C	resistent	T:T	resistent	n.a.
11	YANTARIA/OBELIX//OBELIX	11_33_1_1	BC2F2	C:C	strong gluten	G:G	susceptible	C:C	susceptible	0
11	YANTARIA/OBELIX//OBELIX	11_33_1_2	BC2F2	C:C	strong gluten	C:C	resistent	T:T	resistent	70	x
11	YANTARIA/OBELIX//OBELIX	11_33_1_3	BC2F2	C:C	strong gluten	C:G	hetero	C:T	hetero	16.7
11	YANTARIA/OBELIX//OBELIX	11_33_1_4	BC2F2	C:C	strong gluten	C:C	resistent	T:T	resistent	100	x
11	YANTARIA/OBELIX//OBELIX	11_33_1_5	BC2F2	C:C	strong gluten	C:C	resistent	T:T	resistent	100	x
11	YANTARIA/OBELIX//OBELIX	11_33_1_6	BC2F2	C:C	strong gluten	C:G	hetero	C:T	hetero	45.5
11	YANTARIA/OBELIX//OBELIX	11_33_1_7	BC2F2	C:C	strong gluten	G:G	susceptible	C:C	susceptible	0
11	YANTARIA/OBELIX//OBELIX	11_33_1_8	BC2F2	C:C	strong gluten	C:G	hetero	C:T	hetero	0
11	YANTARIA/OBELIX//OBELIX	11_33_1_9	BC2F2	C:C	strong gluten	C:G	hetero	C:T	hetero	44.4
11	YANTARIA/OBELIX//OBELIX	11_33_1_10	BC2F2	C:C	strong gluten	C:G	hetero	C:T	hetero	69.2
11	YANTARIA/OBELIX//OBELIX	11_33_1_11	BC2F2	C:C	strong gluten	C:C	resistent	T:T	resistent	75	x
11	YANTARIA/OBELIX//OBELIX	11_33_1_12	BC2F2	C:C	strong gluten	G:G	susceptible	C:C	susceptible	0
11	YANTARIA/OBELIX//OBELIX	11_33_1_13	BC2F2	C:C	strong gluten	G:G	susceptible	C:C	susceptible	75
11	YANTARIA/OBELIX//OBELIX	11_33_1_14	BC2F2	C:C	strong gluten	C:G	hetero	C:T	hetero	0
11	YANTARIA/OBELIX//OBELIX	11_33_1_15	BC2F2	C:C	strong gluten	C:G	hetero	C:T	hetero	0
11	YANTARIA/OBELIX//OBELIX	11_33_1_16	BC2F2	C:C	strong gluten	C:G	hetero	C:T	hetero	83.3	x
11	YANTARIA/OBELIX//OBELIX	11_33_4_1	BC2F2	C:C	strong gluten	G:G	susceptible	C:C	susceptible	7.1
11	YANTARIA/OBELIX//OBELIX	11_33_4_2	BC2F2	C:C	strong gluten	G:G	susceptible	C:C	susceptible	8.3
11	YANTARIA/OBELIX//OBELIX	11_33_4_3	BC2F2	C:C	strong gluten	G:G	susceptible	C:C	susceptible	8.3
11	YANTARIA/OBELIX//OBELIX	11_33_4_4	BC2F2	C:C	strong gluten	G:G	susceptible	C:C	susceptible	12.5
11	YANTARIA/OBELIX//OBELIX	11_33_4_5	BC2F2	C:C	strong gluten	G:G	susceptible	C:C	susceptible	0
11	YANTARIA/OBELIX//OBELIX	11_33_4_6	BC2F2	C:C	strong gluten	G:G	susceptible	C:C	susceptible	14.3
11	YANTARIA/OBELIX//OBELIX	11_33_4_7	BC2F2	C:C	strong gluten	G:G	susceptible	C:C	susceptible	9.1
11	YANTARIA/OBELIX//OBELIX	11_33_4_8	BC2F2	C:C	strong gluten	G:G	susceptible	C:C	susceptible	0
11	YANTARIA/OBELIX//OBELIX	11_33_4_9	BC2F2	C:C	strong gluten	G:G	susceptible	C:C	susceptible	0
11	YANTARIA/OBELIX//OBELIX	11_33_4_10	BC2F2	C:C	strong gluten	G:G	susceptible	C:C	susceptible	0
11	YANTARIA/OBELIX//OBELIX	11_33_4_11	BC2F2	C:C	strong gluten	G:G	susceptible	C:C	susceptible	38.5
11	YANTARIA/OBELIX//OBELIX	11_33_4_12	BC2F2	C:C	strong gluten	G:G	susceptible	C:C	susceptible	0
11	YANTARIA/OBELIX//OBELIX	11_33_4_13	BC2F2	C:C	strong gluten	G:G	susceptible	C:C	susceptible	0
11	YANTARIA/OBELIX//OBELIX	11_33_4_14	BC2F2	C:C	strong gluten	G:G	susceptible	C:C	susceptible	0
11	YANTARIA/OBELIX//OBELIX	11_33_4_15	BC2F2	C:C	strong gluten	G:G	susceptible	C:C	susceptible	0
11	YANTARIA/OBELIX//OBELIX	11_33_4_16	BC2F2	C:C	strong gluten	G:G	susceptible	C:C	susceptible	0
11	YANTARIA/OBELIX//OBELIX	11_3_1_1	BC2F2	C:C	strong gluten	C:G	hetero	C:T	hetero	n.a.
11	YANTARIA/OBELIX//OBELIX	11_3_1_2	BC2F2	C:C	strong gluten	C:C	resistent	T:T	resistent	n.a.
11	YANTARIA/OBELIX//OBELIX	11_3_1_3	BC2F2	C:C	strong gluten	G:G	susceptible	C:C	susceptible	n.a.
11	YANTARIA/OBELIX//OBELIX	11_3_1_4	BC2F2	C:C	strong gluten	C:C	resistent	T:T	resistent	n.a.
11	YANTARIA/OBELIX//OBELIX	11_3_1_5	BC2F2	C:C	strong gluten	G:G	susceptible	C:C	susceptible	n.a.
11	YANTARIA/OBELIX//OBELIX	11_3_1_6	BC2F2	C:C	strong gluten	C:G	hetero	C:T	hetero	n.a.
11	YANTARIA/OBELIX//OBELIX	11_3_1_7	BC2F2	C:C	strong gluten	C:C	resistent	T:T	resistent	36.4	x
11	YANTARIA/OBELIX//OBELIX	11_3_1_8	BC2F2	C:C	strong gluten	C:G	hetero	C:T	hetero	n.a.
11	YANTARIA/OBELIX//OBELIX	11_3_1_9	BC2F2	C:C	strong gluten	G:G	susceptible	C:C	susceptible	n.a.
11	YANTARIA/OBELIX//OBELIX	11_3_1_10	BC2F2	C:C	strong gluten	C:C	resistent	T:T	resistent	n.a.
11	YANTARIA/OBELIX//OBELIX	11_3_1_12	BC2F2	C:C	strong gluten	C:C	resistent	T:T	resistent	35.7	x
11	YANTARIA/OBELIX//OBELIX	11_3_1_13	BC2F2	C:C	strong gluten	C:G	hetero	C:T	hetero	20	x
11	YANTARIA/OBELIX//OBELIX	11_3_1_14	BC2F2	C:C	strong gluten	C:G	hetero	C:T	hetero	0
11	YANTARIA/OBELIX//OBELIX	11_3_1_15	BC2F2	C:C	strong gluten	C:G	hetero	C:T	hetero	n.a.
11	YANTARIA/OBELIX//OBELIX	11_3_1_16	BC2F2	C:C	strong gluten	G:G	susceptible	C:C	susceptible	n.a.
7	YANTARINA/SY LIDO//SY LIDO	7_20_2_1	BC2F2	C:C	strong gluten	C:C	resistent	T:T	resistent	75	x
7	YANTARINA/SY LIDO//SY LIDO	7_20_2_2	BC2F2	C:G	hetero	G:G	susceptible	C:C	susceptible	6.7
7	YANTARINA/SY LIDO//SY LIDO	7_20_2_3	BC2F2	C:G	hetero	C:G	hetero	C:T	hetero	38.5	x
7	YANTARINA/SY LIDO//SY LIDO	7_20_2_4	BC2F2	C:G	hetero	C:C	resistent	T:T	resistent	75	x
7	YANTARINA/SY LIDO//SY LIDO	7_20_2_5	BC2F2	C:G	hetero	C:C	resistent	T:T	resistent	n.a.
7	YANTARINA/SY LIDO//SY LIDO	7_20_2_6	BC2F2	C:G	hetero	C:G	hetero	C:T	hetero	n.a.
7	YANTARINA/SY LIDO//SY LIDO	7_20_2_7	BC2F2	C:C	strong gluten	C:C	resistent	T:T	resistent	0
7	YANTARINA/SY LIDO//SY LIDO	7_20_2_8	BC2F2	C:C	strong gluten	G:G	susceptible	C:C	susceptible	0
7	YANTARINA/SY LIDO//SY LIDO	7_20_2_9	BC2F2	C:G	hetero	G:G	susceptible	C:C	susceptible	6.7
7	YANTARINA/SY LIDO//SY LIDO	7_20_2_10	BC2F2	C:G	hetero	C:C	resistent	T:T	resistent	85.7	x
7	YANTARINA/SY LIDO//SY LIDO	7_20_2_11	BC2F2	C:G	hetero	C:G	hetero	C:T	hetero	92.9	x
7	YANTARINA/SY LIDO//SY LIDO	7_20_2_12	BC2F2	C:C	strong gluten	G:G	susceptible	C:C	susceptible	21.4
7	YANTARINA/SY LIDO//SY LIDO	7_20_2_13	BC2F2	C:G	hetero	C:C	resistent	T:T	resistent	75	x
7	YANTARINA/SY LIDO//SY LIDO	7_20_2_14	BC2F2	C:C	strong gluten	C:C	resistent	T:T	resistent	60	x
7	YANTARINA/SY LIDO//SY LIDO	7_20_2_15	BC2F2	C:G	hetero	C:G	hetero	C:T	hetero	75	x
7	YANTARINA/SY LIDO//SY LIDO	7_20_2_16	BC2F2	C:G	hetero	C:C	resistent	T:T	resistent	0
7	YANTARINA/SY LIDO//SY LIDO	7_20_5_2	BC2F2	C:G	hetero	G:G	susceptible	C:C	susceptible	31.3
7	YANTARINA/SY LIDO//SY LIDO	7_20_5_3	BC2F2	C:G	hetero	C:G	hetero	C:T	hetero	100	x
7	YANTARINA/SY LIDO//SY LIDO	7_20_5_4	BC2F2	C:G	hetero	C:C	resistent	T:T	resistent	100	x
7	YANTARINA/SY LIDO//SY LIDO	7_20_5_5	BC2F2	C:G	hetero	C:G	hetero	C:T	hetero	64.7	x
7	YANTARINA/SY LIDO//SY LIDO	7_20_5_6	BC2F2	C:G	hetero	C:G	hetero	C:T	hetero	62.5	x
7	YANTARINA/SY LIDO//SY LIDO	7_20_5_7	BC2F2	C:G	hetero	C:C	resistent	T:T	resistent	100	x
7	YANTARINA/SY LIDO//SY LIDO	7_20_5_8	BC2F2	C:G	hetero	C:C	resistent	T:T	resistent	100	x
7	YANTARINA/SY LIDO//SY LIDO	7_20_5_9	BC2F2	C:G	hetero	C:G	hetero	C:T	hetero	57.1	x
7	YANTARINA/SY LIDO//SY LIDO	7_20_5_10	BC2F2	C:G	hetero	C:G	hetero	C:T	hetero	80	x
7	YANTARINA/SY LIDO//SY LIDO	7_20_5_11	BC2F2	C:G	hetero	C:G	hetero	C:T	hetero	86.7	x
7	YANTARINA/SY LIDO//SY LIDO	7_20_5_12	BC2F2	C:G	hetero	C:G	hetero	C:T	hetero	75	x
7	YANTARINA/SY LIDO//SY LIDO	7_20_5_13	BC2F2	C:G	hetero	G:G	susceptible	C:C	susceptible	0
7	YANTARINA/SY LIDO//SY LIDO	7_20_5_14	BC2F2	C:G	hetero	G:G	susceptible	C:C	susceptible	23.5
7	YANTARINA/SY LIDO//SY LIDO	7_20_5_15	BC2F2	C:G	hetero	C:G	hetero	C:T	hetero	68.8	x
7	YANTARINA/SY LIDO//SY LIDO	7_20_5_16	BC2F2	C:G	hetero	G:G	susceptible	C:C	susceptible	13.3
7	YANTARINA/SY LIDO//SY LIDO	7_32_2_1	BC2F2	G:G	weak gluten	C:G	hetero	C:T	hetero	n.a.
7	YANTARINA/SY LIDO//SY LIDO	7_32_2_2	BC2F2	C:G	hetero	C:C	resistent	T:T	resistent	n.a.
7	YANTARINA/SY LIDO//SY LIDO	7_32_2_3	BC2F2	C:C	strong gluten	C:C	resistent	T:T	resistent	n.a.
7	YANTARINA/SY LIDO//SY LIDO	7_32_2_5	BC2F2	C:G	hetero	G:G	susceptible	C:C	susceptible	n.a.
7	YANTARINA/SY LIDO//SY LIDO	7_32_2_7	BC2F2	C:G	hetero	C:G	hetero	C:T	hetero	n.a.
7	YANTARINA/SY LIDO//SY LIDO	7_32_2_9	BC2F2	C:G	hetero	C:C	resistent	T:T	resistent	n.a.
7	YANTARINA/SY LIDO//SY LIDO	7_32_2_10	BC2F2	C:G	hetero	C:G	hetero	C:T	hetero	n.a.
7	YANTARINA/SY LIDO//SY LIDO	7_32_2_11	BC2F2	C:C	strong gluten	G:G	susceptible	C:C	susceptible	n.a.
7	YANTARINA/SY LIDO//SY LIDO	7_32_2_13	BC2F2	C:G	hetero	G:G	susceptible	C:C	susceptible	n.a.
7	YANTARINA/SY LIDO//SY LIDO	7_32_2_14	BC2F2	G:G	weak gluten	G:G	susceptible	C:C	susceptible	n.a.
7	YANTARINA/SY LIDO//SY LIDO	7_32_2_15	BC2F2	C:C	strong gluten	C:C	resistent	T:T	resistent	n.a.
8	FUEGO/SINORA//FUEGO	8_23_5_1	BC2F2	n.a.	n.a.	n.a.	n.a.	n.a.	n.a.	11.8
8	FUEGO/SINORA//FUEGO	8_23_5_3	BC2F2	C:C	strong gluten	C:G	hetero	C:C	susceptible	0
8	FUEGO/SINORA//FUEGO	8_23_5_4	BC2F2	C:C	strong gluten	C:C	resistent	T:T	resistent	60	x
8	FUEGO/SINORA//FUEGO	8_23_5_5	BC2F2	C:C	strong gluten	C:G	hetero	C:T	hetero	28.6
8	FUEGO/SINORA//FUEGO	8_23_5_6	BC2F2	C:C	strong gluten	C:G	hetero	C:T	hetero	25
8	FUEGO/SINORA//FUEGO	8_23_5_7	BC2F2	C:C	strong gluten	C:G	hetero	C:T	hetero	35.7
8	FUEGO/SINORA//FUEGO	8_23_5_8	BC2F2	C:C	strong gluten	C:C	resistent	T:T	resistent	100	x
8	FUEGO/SINORA//FUEGO	8_23_5_9	BC2F2	C:C	strong gluten	C:C	resistent	T:T	resistent	100	x
8	FUEGO/SINORA//FUEGO	8_23_5_10	BC2F2	C:C	strong gluten	C:C	resistent	T:T	resistent	93.3	x
8	FUEGO/SINORA//FUEGO	8_23_5_11	BC2F2	C:C	strong gluten	C:G	hetero	C:T	hetero	50
8	FUEGO/SINORA//FUEGO	8_23_5_12	BC2F2	C:C	strong gluten	C:C	resistent	T:T	resistent	71.4	x
8	FUEGO/SINORA//FUEGO	8_23_5_13	BC2F2	C:C	strong gluten	C:G	hetero	C:T	hetero	64.3	x
8	FUEGO/SINORA//FUEGO	8_23_5_14	BC2F2	C:C	strong gluten	C:G	hetero	C:T	hetero	56.3	x
8	FUEGO/SINORA//FUEGO	8_23_5_15	BC2F2	C:C	strong gluten	G:G	susceptible	C:C	susceptible	56.3
8	FUEGO/SINORA//FUEGO	8_23_5_16	BC2F2	C:C	strong gluten	G:G	susceptible	C:C	susceptible	0
8	FUEGO/SINORA//FUEGO	8_26_6_1	BC2F2	n.a.	n.a.	n.a.	n.a.	n.a.	n.a.	n.a.
8	FUEGO/SINORA//FUEGO	8_26_6_3	BC2F2	C:C	strong gluten	G:G	susceptible	C:C	susceptible	20
8	FUEGO/SINORA//FUEGO	8_26_6_4	BC2F2	C:C	strong gluten	C:G	hetero	C:T	hetero	7.1
8	FUEGO/SINORA//FUEGO	8_26_6_5	BC2F2	C:C	strong gluten	C:G	hetero	C:T	hetero	50	x
8	FUEGO/SINORA//FUEGO	8_26_6_6	BC2F2	C:C	strong gluten	C:C	resistent	T:T	resistent	46.7	x
8	FUEGO/SINORA//FUEGO	8_26_6_7	BC2F2	C:C	strong gluten	C:C	resistent	T:T	resistent	53.3	x
8	FUEGO/SINORA//FUEGO	8_26_6_8	BC2F2	C:C	strong gluten	G:G	susceptible	C:C	susceptible	0
8	FUEGO/SINORA//FUEGO	8_26_6_9	BC2F2	C:C	strong gluten	G:G	susceptible	C:C	susceptible	6.7
8	FUEGO/SINORA//FUEGO	8_26_6_10	BC2F2	C:C	strong gluten	C:G	hetero	C:T	hetero	0
8	FUEGO/SINORA//FUEGO	8_26_6_11	BC2F2	C:C	strong gluten	C:C	resistent	T:T	resistent	43.8	x
8	FUEGO/SINORA//FUEGO	8_26_6_12	BC2F2	C:C	strong gluten	C:C	resistent	T:T	resistent	86.7	x
8	FUEGO/SINORA//FUEGO	8_26_6_13	BC2F2	C:C	strong gluten	C:G	hetero	C:T	hetero	21.4
8	FUEGO/SINORA//FUEGO	8_26_6_14	BC2F2	C:C	strong gluten	C:G	hetero	C:T	hetero	28.6
8	FUEGO/SINORA//FUEGO	8_26_6_15	BC2F2	C:C	strong gluten	C:G	hetero	C:T	hetero	50
8	FUEGO/SINORA//FUEGO	8_26_6_16	BC2F2	C:C	strong gluten	G:G	susceptible	C:C	susceptible	6.7
9	FLORIDOU/SINORA//FLORIDOU	9_30_5_1	BC2F2	C:G	hetero	G:G	susceptible	C:C	susceptible	n.a.
9	FLORIDOU/SINORA//FLORIDOU	9_30_5_2	BC2F2	C:G	hetero	G:G	susceptible	C:C	susceptible	n.a.
9	FLORIDOU/SINORA//FLORIDOU	9_30_5_3	BC2F2	C:G	hetero	G:G	susceptible	C:C	susceptible	n.a.
9	FLORIDOU/SINORA//FLORIDOU	9_30_5_5	BC2F2	C:G	hetero	G:G	susceptible	C:C	susceptible	n.a.
9	FLORIDOU/SINORA//FLORIDOU	9_30_5_6	BC2F2	C:C	strong gluten	G:G	susceptible	C:C	susceptible	n.a.
9	FLORIDOU/SINORA//FLORIDOU	9_30_5_7	BC2F2	C:G	hetero	G:G	susceptible	C:C	susceptible	n.a.
9	FLORIDOU/SINORA//FLORIDOU	9_30_5_8	BC2F2	C:G	hetero	G:G	susceptible	C:C	susceptible	n.a.
9	FLORIDOU/SINORA//FLORIDOU	9_30_5_9	BC2F2	C:C	strong gluten	G:G	susceptible	C:C	susceptible	n.a.
9	FLORIDOU/SINORA//FLORIDOU	9_30_5_10	BC2F2	C:G	hetero	G:G	susceptible	C:C	susceptible	n.a.
9	FLORIDOU/SINORA//FLORIDOU	9_30_5_11	BC2F2	C:G	hetero	G:G	susceptible	C:C	susceptible	n.a.
9	FLORIDOU/SINORA//FLORIDOU	9_30_5_12	BC2F2	C:G	hetero	G:G	susceptible	C:C	susceptible	n.a.
9	FLORIDOU/SINORA//FLORIDOU	9_30_5_13	BC2F2	C:C	strong gluten	G:G	susceptible	C:C	susceptible	n.a.
9	FLORIDOU/SINORA//FLORIDOU	9_30_5_15	BC2F2	C:G	hetero	G:G	susceptible	C:C	susceptible	n.a.
9	FLORIDOU/SINORA//FLORIDOU	9_30_5_16	BC2F2	C:G	hetero	G:G	susceptible	C:C	susceptible	n.a.
9	FLORIDOU/SINORA//FLORIDOU	9_51_2_1	BC2F2	C:G	hetero	C:C	resistent	T:T	resistent	n.a.
9	FLORIDOU/SINORA//FLORIDOU	9_51_2_2	BC2F2	C:G	hetero	G:G	susceptible	C:C	susceptible	n.a.
9	FLORIDOU/SINORA//FLORIDOU	9_51_2_3	BC2F2	C:G	hetero	G:G	susceptible	C:C	susceptible	n.a.
9	FLORIDOU/SINORA//FLORIDOU	9_51_2_4	BC2F2	C:G	hetero	G:G	susceptible	C:C	susceptible	n.a.
9	FLORIDOU/SINORA//FLORIDOU	9_51_2_5	BC2F2	C:G	hetero	C:G	hetero	C:T	hetero	n.a.
9	FLORIDOU/SINORA//FLORIDOU	9_51_2_6	BC2F2	C:G	hetero	G:G	susceptible	C:C	susceptible	n.a.
9	FLORIDOU/SINORA//FLORIDOU	9_51_2_7	BC2F2	C:G	hetero	C:G	hetero	C:T	hetero	n.a.
9	FLORIDOU/SINORA//FLORIDOU	9_51_2_8	BC2F2	C:G	hetero	G:G	susceptible	C:C	susceptible	n.a.
9	FLORIDOU/SINORA//FLORIDOU	9_51_2_9	BC2F2	C:G	hetero	G:G	susceptible	C:C	susceptible	n.a.
9	FLORIDOU/SINORA//FLORIDOU	9_51_2_10	BC2F2	C:G	hetero	C:C	resistent	T:T	resistent	n.a.
9	FLORIDOU/SINORA//FLORIDOU	9_51_2_11	BC2F2	C:G	hetero	C:G	hetero	C:T	hetero	n.a.
9	FLORIDOU/SINORA//FLORIDOU	9_51_2_12	BC2F2	C:G	hetero	G:G	susceptible	C:C	susceptible	n.a.
9	FLORIDOU/SINORA//FLORIDOU	9_51_2_13	BC2F2	C:G	hetero	C:G	hetero	C:T	hetero	n.a.
9	FLORIDOU/SINORA//FLORIDOU	9_51_2_14	BC2F2	C:G	hetero	G:G	susceptible	C:C	susceptible	n.a.
9	FLORIDOU/SINORA//FLORIDOU	9_51_2_15	BC2F2	C:G	hetero	G:G	susceptible	C:C	susceptible	n.a.
9	FLORIDOU/SINORA//FLORIDOU	9_51_2_16	BC2F2	C:G	hetero	G:G	susceptible	C:C	susceptible	n.a.
9	FLORIDOU/SINORA//FLORIDOU	9_51_4_1	BC2F2	C:G	hetero	G:G	susceptible	C:C	susceptible	n.a.
9	FLORIDOU/SINORA//FLORIDOU	9_51_4_2	BC2F2	C:C	strong gluten	G:G	susceptible	C:C	susceptible	n.a.
9	FLORIDOU/SINORA//FLORIDOU	9_51_4_3	BC2F2	C:G	hetero	C:G	hetero	C:T	hetero	n.a.
9	FLORIDOU/SINORA//FLORIDOU	9_51_4_4	BC2F2	C:G	hetero	G:G	susceptible	C:C	susceptible	n.a.
9	FLORIDOU/SINORA//FLORIDOU	9_51_4_5	BC2F2	C:G	hetero	C:G	hetero	C:T	hetero	n.a.
9	FLORIDOU/SINORA//FLORIDOU	9_51_4_6	BC2F2	C:G	hetero	C:G	hetero	C:T	hetero	n.a.
9	FLORIDOU/SINORA//FLORIDOU	9_51_4_7	BC2F2	C:G	hetero	C:G	hetero	C:T	hetero	n.a.
9	FLORIDOU/SINORA//FLORIDOU	9_51_4_8	BC2F2	C:G	hetero	C:G	hetero	C:T	hetero	n.a.
9	FLORIDOU/SINORA//FLORIDOU	9_51_4_9	BC2F2	C:G	hetero	G:G	susceptible	C:C	susceptible	n.a.
9	FLORIDOU/SINORA//FLORIDOU	9_51_4_10	BC2F2	C:G	hetero	G:G	susceptible	C:C	susceptible	n.a.
9	FLORIDOU/SINORA//FLORIDOU	9_51_4_11	BC2F2	C:G	hetero	C:C	resistent	T:T	resistent	n.a.
9	FLORIDOU/SINORA//FLORIDOU	9_51_4_12	BC2F2	C:G	hetero	G:G	susceptible	C:C	susceptible	n.a.
9	FLORIDOU/SINORA//FLORIDOU	9_51_4_13	BC2F2	C:G	hetero	G:G	susceptible	C:C	susceptible	n.a.
9	FLORIDOU/SINORA//FLORIDOU	9_51_4_14	BC2F2	C:G	hetero	C:G	hetero	C:T	hetero	n.a.
9	FLORIDOU/SINORA//FLORIDOU	9_51_4_15	BC2F2	C:C	strong gluten	C:G	hetero	C:T	hetero	n.a.
9	FLORIDOU/SINORA//FLORIDOU	9_51_4_16	BC2F2	C:G	hetero	C:C	resistent	T:T	resistent	n.a.
						N. resistent	71			N. selected plants	60
n.a. data not available						N. hetero	87
gen	generation					N. suceptible	90
						n.a.	3
							251
